# Supplementary material for: Reduced Infection Efficiency of Phage NCTC 12673 on Non-Motile Campylobacter jejuni Strains Is Related to Oxidative Stress
Source: Viruses. 2021 Sep 29;13(10):1955. doi: 10.3390/v13101955 (PMC8540345; doi:10.3390/v13101955)
Supplement: Supplementary file 1 [file viruses-13-01955-s001.zip]

Archive with 1 entries (1 files):
- viruses-1308786-supplementary.pdf
